# Supplementary material for: Enteric Pathogen Testing Importance for Children with Acute Gastroenteritis: a Modified Delphi Study
Source: Microbiol Spectr. 2022 Sep 20;10(5):e01864-22. doi: 10.1128/spectrum.01864-22 (PMC9602993; doi:10.1128/spectrum.01864-22)
Supplement: Supplemental file 2 — Download spectrum.01864-22-s0002.csv, CSV file, 0.01 MB [file spectrum.01864-22-s0002.csv]

Would you like to take part in this study?	Please indicate your primary stakeholder role:	Other (please provide stakeholder role)	Please indicate your secondary stakeholder role (optional):	Bacteria - Clinical Management - Laboratory testing of Aeromonas spp. desired for…	Bacteria - Clinical Management - Laboratory testing of Campylobacter spp. desired for…	Bacteria - Clinical Management - Laboratory testing of Clostridioides (Clostridium) difficile desired for…	Bacteria - Clinical Management - Laboratory testing of Escherichia coli O157 desired for…	Bacteria - Clinical Management - Laboratory testing of Shiga toxin-producing E. coli (STEC) desired for…	Bacteria - Clinical Management - Laboratory testing of enterotoxigenic E. coli (ETEC) desired for…	Bacteria - Clinical Management - Laboratory testing of Salmonella spp. desired for…	Bacteria - Clinical Management - Laboratory testing of Shigella spp. desired for…	Bacteria - Clinical Management - Laboratory testing of Vibrio spp. desired for…	Bacteria - Clinical Management - Laboratory testing of Yersinia spp. (excluding Y. pestis) desired for…	Bacteria - Public Health - Laboratory testing of Aeromonas spp. desired for…	Bacteria - Public Health - Laboratory testing of Campylobacter spp. desired for…	Bacteria - Public Health - Laboratory testing of Clostridioides (Clostridium) difficile desired for…	Bacteria - Public Health - Laboratory testing of Escherichia coli O157 desired for…	Bacteria - Public Health - Laboratory testing of Shiga toxin-producing E. coli (STEC) desired for…	Bacteria - Public Health - Laboratory testing of enterotoxigenic E. coli (ETEC) desired for…	Bacteria - Public Health - Laboratory testing of Salmonella spp. desired for…	Bacteria - Public Health - Laboratory testing of Shigella spp. desired for…	Bacteria - Public Health - Laboratory testing of Vibrio spp. desired for…	Bacteria - Public Health - Laboratory testing of Yersinia spp. (excluding Y. pestis) desired for…	VirusesFor pediatric patients presenting for outpatient care with acute gastroenteritis, please i... - Clinical Management - Laboratory testing of adenovirus, types 40/41 desired for…	VirusesFor pediatric patients presenting for outpatient care with acute gastroenteritis, please i... - Clinical Management - Laboratory testing of adenovirus, other types desired for…	VirusesFor pediatric patients presenting for outpatient care with acute gastroenteritis, please i... - Clinical Management - Laboratory testing of astrovirus desired for…	VirusesFor pediatric patients presenting for outpatient care with acute gastroenteritis, please i... - Clinical Management - Laboratory testing of norovirus desired for…	VirusesFor pediatric patients presenting for outpatient care with acute gastroenteritis, please i... - Clinical Management - Laboratory testing of rotavirus desired for…	VirusesFor pediatric patients presenting for outpatient care with acute gastroenteritis, please i... - Clinical Management - Laboratory testing of sapovirus desired for…	VirusesFor pediatric patients presenting for outpatient care with acute gastroenteritis, please i... - Public Health - Laboratory testing of adenovirus, types 40/41 desired for…	VirusesFor pediatric patients presenting for outpatient care with acute gastroenteritis, please i... - Public Health - Laboratory testing of adenovirus, other types desired for…	VirusesFor pediatric patients presenting for outpatient care with acute gastroenteritis, please i... - Public Health - Laboratory testing of astrovirus desired for…	VirusesFor pediatric patients presenting for outpatient care with acute gastroenteritis, please i... - Public Health - Laboratory testing of norovirus desired for…	VirusesFor pediatric patients presenting for outpatient care with acute gastroenteritis, please i... - Public Health - Laboratory testing of rotavirus desired for…	VirusesFor pediatric patients presenting for outpatient care with acute gastroenteritis, please i... - Public Health - Laboratory testing of sapovirus desired for…	ParasitesFor pediatric patients presenting for outpatient care with acute gastroenteritis, please... - Clinical Management - Laboratory testing of Cryptosporidium spp. desired for…	ParasitesFor pediatric patients presenting for outpatient care with acute gastroenteritis, please... - Clinical Management - Laboratory testing of Entamoeba histolytica desired for…	ParasitesFor pediatric patients presenting for outpatient care with acute gastroenteritis, please... - Clinical Management - Laboratory testing of Giardia spp. desired for…	ParasitesFor pediatric patients presenting for outpatient care with acute gastroenteritis, please... - Public Health - Laboratory testing of Cryptosporidium spp. desired for…	ParasitesFor pediatric patients presenting for outpatient care with acute gastroenteritis, please... - Public Health - Laboratory testing of Entamoeba histolytica desired for…	ParasitesFor pediatric patients presenting for outpatient care with acute gastroenteritis, please... - Public Health - Laboratory testing of Giardia spp. desired for…	Negative for all pathogens - Clinical Management - Is laboratory testing sometimes desired if a child is likely to test negative for all pathogens (e.g. as a rule-out)?	Negative for all pathogens - Public Health - Is laboratory testing sometimes desired if a child is likely to test negative for all pathogens (e.g. as a rule-out)?
Yes, I will be in this research study	Public health practitioner		Clinician	No	Yes	Yes	Yes	Unsure	No	Yes	Unsure	Yes	Unsure	No	Yes	No	Yes	No	No	No	No	Yes	No	Yes	No	Unsure	Yes	Yes	Unsure	Unsure	Unsure	No	Yes	No	No	Yes	Yes	Yes	Yes	No	No	No	No
Yes, I will be in this research study	Clinician		Subject matter expert	Unsure	Yes	Yes	Yes	Yes	Yes	Yes	Yes	Unsure	Yes	Unsure	Yes	Yes	Yes	Yes	Yes	Yes	Yes	Yes	Yes	No	No	No	Unsure	Unsure	No	Yes	Yes	Yes	Yes	Yes	Yes	No	Yes	Yes	Yes	Yes	Yes	Yes	Unsure
Yes, I will be in this research study	Clinician			No	Yes	Yes	Yes	Yes	Unsure	Yes	Yes	Unsure	Unsure	No	Yes	No	Yes	Yes	Unsure	Yes	Yes	Unsure	Unsure	No	No	No	Unsure	Unsure	No	No	No	Yes	Yes	Yes	Unsure	No	No	Yes	No	No	No	No	No
Yes, I will be in this research study	Laboratorian		Subject matter expert	Yes	Yes	Yes	Yes	Yes	No	Yes	Yes	Yes	Yes	No	Yes	No	Yes	Yes	No	Yes	Yes	Yes	Yes	Yes	No	Unsure	Yes	Yes	Yes	No	No	No	Yes	Yes	Yes	Yes	Yes	Yes	Yes	Unsure	Unsure	Yes	Yes
Yes, I will be in this research study	Subject matter expert		Clinician	Unsure	Yes	Yes	Yes	Yes	Unsure	Yes	Yes	Yes	No	No	No	Yes	Yes	Yes	No	Yes	Yes	No	No	Yes	No	No	Yes	Yes	Yes	No	No	No	Yes	Yes	No	Yes	Yes	Yes	Yes	No	No	Yes	No
Yes, I will be in this research study	Clinician		Subject matter expert	Unsure	Yes	Yes	Yes	Yes	Yes	Yes	Yes	Yes	Yes	Unsure	Yes	Yes	Yes	Yes	No	Yes	Yes	No	Unsure	Yes	Unsure	Yes	Yes	Yes	Yes	Yes	Unsure	No	Yes	Yes	Unsure	Yes	Yes	Yes	Yes	No	Yes	Yes	No
Yes, I will be in this research study	Clinician		Subject matter expert	No	Yes	Yes	Yes	Yes	No	Yes	Yes	Yes	Yes	No	Yes	Yes	Yes	Yes	No	Yes	Yes	Yes	Yes	Yes	Yes	Yes	Yes	Yes	Yes	No	No	No	Yes	Yes	Yes	Yes	Yes	Yes	Yes	Yes	Yes	Yes	No
Yes, I will be in this research study	Subject matter expert		Laboratorian	Unsure	Yes	Yes	Yes	Yes	Yes	Yes	Yes	Yes	Yes	No	Yes	Yes	Yes	Yes	No	Yes	Yes	Yes	Yes	Yes	Unsure	Yes	Yes	Yes	Yes	Yes	No	Yes	Yes	Yes	Yes	Yes	Yes	Yes	Yes	Yes	Yes	Yes	Yes
Yes, I will be in this research study	Public health practitioner		Subject matter expert	Unsure	Yes	No	Yes	Yes	No	Yes	Yes	Unsure	Yes	Unsure	Yes	Yes	Yes	Yes	No	Yes	Yes	Yes	Yes	Yes	No	Yes	Yes	Yes	Yes	Yes	No	Yes	Yes	Yes	Yes	Yes	Unsure	No	Yes	Unsure	No	Yes	Unsure
Yes, I will be in this research study	Clinician		Subject matter expert	No	Yes	Yes	Yes	Yes	No	Yes	Yes	No	Yes	No	Yes	No	Yes	Yes	No	Yes	Yes	Yes	Yes	No	No	No	No	No	No	No	No	No	No	No	No	Yes	Yes	Yes	Yes	Yes	Yes	No	No
Yes, I will be in this research study	Public health practitioner		Subject matter expert	No	Yes	Yes	Yes	Yes	No	Yes	Yes	Yes	Yes	No	Yes	Unsure	Yes	Yes	Yes	Yes	Yes	Yes	Yes	Yes	Unsure	Unsure	Yes	Yes	Yes	No	No	No	Yes	Yes	No	Yes	Yes	Yes	Yes	Yes	Yes	Unsure	Yes
Yes, I will be in this research study	Clinician			Unsure	Yes	Yes	Yes	Yes	Yes	Yes	Yes	Yes	Yes	Unsure	Yes	Yes	Yes	Yes	Yes	Yes	Yes	Yes	Yes	No	No	No	No	No	No	Unsure	Unsure	Unsure	Yes	Yes	Yes	Unsure	Yes	Yes	Yes	Yes	Yes	Yes	No
Yes, I will be in this research study	Clinician		Subject matter expert	No	Yes	Yes	Yes	Yes	Yes	Yes	Yes	No	Yes	No	Yes	Yes	Yes	Yes	Yes	Yes	Yes	No	Yes	Yes	No	Yes	Yes	Yes	No	Yes	No	No	Yes	Yes	No	Yes	No	Yes	Yes	No	Yes	Yes	Unsure
Yes, I will be in this research study	Laboratorian		Subject matter expert	No	Yes	Yes	Yes	Yes	Yes	Yes	Yes	Yes	Yes	No	Yes	No	Yes	Yes	Yes	Yes	Yes	Yes	Yes	Yes	No	Yes	Yes	Yes	Yes	No	No	No	Yes	Yes	No	Yes	Yes	Yes	Yes	Yes	Yes	Yes	Yes
Yes, I will be in this research study	Public health practitioner		Subject matter expert	No	Yes	Yes	Yes	Yes	No	Yes	Yes	Yes	Yes	No	Yes	No	Yes	Yes	Yes	Yes	Yes	Yes	Yes	Yes	Unsure	Unsure	No	Unsure	Unsure	Yes	No	No	No	No	No	Yes	No	No	Yes	No	Yes	No	No
Yes, I will be in this research study	Laboratorian		Clinician	No	Yes	Yes	No	Yes	No	Yes	Yes	Yes	Yes											Unsure	No	Unsure	Unsure	Unsure	Unsure							No	Unsure	No				No
Yes, I will be in this research study	Subject matter expert		Clinician	Yes	Yes	Yes	Yes	Yes	No	Yes	Yes	Unsure	Yes	No	No	No	Yes	Yes	No	Yes	Yes	Yes	Yes	Yes	Unsure	Yes	Yes	No	Yes	No	Unsure	No	No	No	No	Yes	Unsure	Yes	Yes	Yes	Yes	Yes	No
Yes, I will be in this research study	Laboratorian		Subject matter expert	Yes	Yes	Yes	Yes	Yes	Yes	Yes	Yes	Yes	Yes	Unsure	Yes	No	Yes	Yes	No	Yes	Yes	Yes	Unsure	No	No	No	No	No	No	No	No	No	No	No	No	Yes	Yes	Yes	Yes	Yes	Yes	Unsure	Unsure
Yes, I will be in this research study	Public health practitioner		Subject matter expert	Unsure	Yes	Yes	Yes	Yes	Yes	Yes	Yes	Yes	Yes	No	Yes	Yes	Yes	Yes	Yes	Yes	Yes	Yes	Yes	Yes	Yes	Yes	Yes	Yes	Yes	Yes	Yes	Yes	Yes	Yes	Yes	Yes	Yes	Yes	Yes	Yes	Yes	Yes	No
Yes, I will be in this research study	Clinician			No	Yes	Yes	Yes	Yes	Yes	Yes	Yes	No	No											Yes	Yes	No	Yes	Yes	No							Yes	Yes	Yes				Yes
